# Supplementary material for: Unraveling climatic niche evolution: Insights into the geographical distribution of the neotropical social wasp genus Synoeca (Hymenoptera, Vespidae, Epiponini)
Source: PLoS One. 2024 Jun 28;19(6):e0306204. doi: 10.1371/journal.pone.0306204 (PMC11213351; doi:10.1371/journal.pone.0306204)
Supplement: S1 Table — (XLSX) [file pone.0306204.s001.xlsx]

## Sheet: S1_Table
Species	Locality	Long	Lat	Source
Synoeca chalibea	Panama, Barro Colorado, Island	-79.8465	9.1521	AMNH
Synoeca chalibea	Brazil, Acre, Reserva Catuaba	-67.6167	-10.0667	AMNH
Synoeca chalibea	Brazil, Mato Grosso, Nova Mutum	-56.0851	-13.8211	AMNH
Synoeca chalibea	Brazil, Rondônia, Porto Velho	-63.9004	-8.76116	AMNH
Synoeca chalibea	Brazil, Ribeirão Cascalheira, Mato Grosso	-51.7833	-12.8333	NHMUK
Synoeca chalibea	Panama, Canal Zone, Barro Colorado	-79.8464	9.15422	NHMUK
Synoeca chalibea	Colombia, Narino, Barbacoas	-78.1375	1.67334	NHMUK
Synoeca chalibea	Peru, Huanuco, Tingo Maria	-76.0004	-9.29697	NHMUK
Synoeca chalibea	Ecuador, Napo, Muyuna, 5km. W. Tena	-77.8529	-0.978408	NHMUK
Synoeca chalibea	Bolivia, Beni, Rurenabaque	-67.5292	-14.4225	NHMUK
Synoeca chalibea	Peru, Loreto, Pucallpa	-74.5604	-8.39129	NHMUK
Synoeca cyanea	Brazil,Teodoro Sampaio, Morro do Diabo	-52.3167	-22.55	FFCLRP-USP
Synoeca cyanea	Brazil,Luis Antônio, São Paulo	-47.8169	-21.6128	FFCLRP-USP
Synoeca cyanea	Brazil, Serrana, São Paulo	-47.603	-21.2142	FFCLRP-USP
Synoeca cyanea	Brazil, Ritapolis, Minas Gerais	-44.326	-21.0273	FFCLRP-USP
Synoeca cyanea	Brazil, Ribeirão Preto, São Paulo	-47.8026	-21.1796	FFCLRP-USP
Synoeca cyanea	Argentina, Misiones Dos de Mayo	-54.4411	-25.6911	AMNH
Synoeca cyanea	Brazil, São Paulo, Rio Claro	-47.566	-22.3961	NHMUK
Synoeca cyanea	Argentina, Iguazú, Misiones	-54.35	-25.8471
Synoeca cyanea	Argentina, Iguazú, Misiones	-54.5829	-25.9822
Synoeca cyanea	Argentina, Loreto, Misiones	-55.5315	-27.3161
Synoeca cyanea	Argentina, Dos de Mayo, Misiones	-54.6501	-27.0333
Synoeca cyanea	Argentina, Puerto Iguazú, Misiones	-54.5824	-25.595
Synoeca cyanea	Brazil, Senhor do Bonfim, Bahia	-40.2231	-10.4458
Synoeca cyanea	Brazil, Rio de Contas, Bahia	-41.8169	-13.7345
Synoeca cyanea	Brazil, Santa Teresa, Espirito Santo	-40.5995	-19.9228
Synoeca cyanea	Brazil, Dourados, Matro Grosso do Sul	-54.8247	-22.2074
Synoeca cyanea	Brazil, Viçosa, Minas Gerais	-42.875	-20.7748
Synoeca cyanea	Brazil, Varginha, Minas Gerais	-45.4303	-21.5514
Synoeca cyanea	Brazil, Três corações, Minas Gerais	-45.2533	-21.6969
Synoeca cyanea	Brazil, Arceburgo, Minas Gerais	-46.94	-21.3642
Synoeca cyanea	Brazil, São João Del Rei, Minas Gerais	-44.2617	-21.1356
Synoeca cyanea	Brazil, Alfenas, Minas Gerais	-45.9462	-21.4637
Synoeca cyanea	Brazil, Ingaí, Minas Gerais	-44.9258	-21.361
Synoeca cyanea	Brazil, Telêmaco Borba, Paraná	-50.6423	-24.3378
Synoeca cyanea	Brazil, Ponta Grossa, Paraná	-50.0241	-25.2455
Synoeca cyanea	Brazil, Itatiaia, Rio de Janeiro	-44.5797	-22.4907
Synoeca cyanea	Brazil, Nova Petrópolis, Rio Grande do Sul	-51.1252	-29.3748
Synoeca cyanea	Brazil, Boa vista das missões, Rio Grande do Sul	-53.3142	-27.6631
Synoeca cyanea	Brazil, Candelária, Rio Grande do Sul	-52.8046	-29.6482
Synoeca cyanea	Brazil, Sinimbu, Rio Grande do Sul	-52.5153	-29.5333
Synoeca cyanea	Brazil, Santa Cruz do Sul, Rio Grande do Sul	-52.4094	-29.7131
Synoeca cyanea	Brazil, Carlos Barbosa, Rio Grande do Sul	-51.5201	-29.2935
Synoeca cyanea	Brazil, Osório, Rio Grande do Sul	-50.2751	-29.8802
Synoeca cyanea	Brazil, Arroio do Tigre, Rio Grande do Sul	-53.0941	-29.3346
Synoeca cyanea	Brazil, Campo Bom, Rio Grande do Sul	-51.0451	-29.6793
Synoeca cyanea	Brazil, Canela, Rio Grande do Sul	-50.8133	-29.3804
Synoeca cyanea	Brazil, Estrela Velha, Rio Grande do Sul	-53.1646	-29.1851
Synoeca cyanea	Brazil, General Câmara, Rio Grande do Sul	-51.7677	-29.9014
Synoeca cyanea	Brazil, Novo Hamburgo, Rio Grande do Sul	-51.179	-29.7034
Synoeca cyanea	Brazil, São Francisco de Paula, Rio Grande do Sul	-50.5665	-29.4527
Synoeca cyanea	Brazil, Sarandi, Rio Grande do Sul	-52.9086	-27.9381
Synoeca cyanea	Brazil, Sobradinho, Rio Grande do Sul	-53.0083	-29.4174
Synoeca cyanea	Brazil, Vale do Sol, Rio Grande do Sul	-52.6899	-29.6066
Synoeca cyanea	Brazil, Venâncio Aires, Rio Grande do Sul	-52.179	-29.5981
Synoeca cyanea	Brazil, Vera Cruz,, Rio Grande do Sul	-52.5425	-29.7149
Synoeca cyanea	Brazil, Iraí, Rio Grande do Sul	-53.2506	-27.1936
Synoeca cyanea	Brazil, Nova Teutônia, Rio Grande do Sul	-52.4162	-27.1611
Synoeca cyanea	Brazil, São Pedro de Alcântara, Rio Grande do Sul	-48.7791	-27.5801
Synoeca cyanea	Brazil, Blumenau, Santa Catarina	-49.0889	-26.9263
Synoeca cyanea	Brazil, São Carlos, São Paulo	-47.8825	-21.9759
Synoeca cyanea	Brazil, Atibaia, São Paulo	-46.5503	-23.1169
Synoeca cyanea	Brazil, Avaré, São Paulo	-48.9096	-23.0987
Synoeca cyanea	Brazil, Patrocínio Paulista, São Paulo	-47.278	-20.6509
Synoeca cyanea	Brazil, Santo Amaro, São Paulo	-46.7355	-23.7063
Synoeca cyanea	Brazil, Itapeva, São Paulo	-48.9326	-23.9679
Synoeca cyanea	Brazil, Itú, São Paulo	-47.2702	-23.2575
Synoeca cyanea	Brazil, Pedregulho, São Paulo	-47.4823	-20.2619
Synoeca cyanea	Brazil, Santa Rosa de Viterbo, São Paulo	-47.3506	-21.5073
Synoeca cyanea	Paraguay, San Bernardino	-57.2863	-25.3146
Synoeca cyanea	Paraguay, Puerto Bertoni	-54.594	-25.6563
Synoeca cyanea	Paraguay, Paso Yobai	-55.9968	-25.7266
Synoeca cyanea	Paraguay, Sapucai	-56.9566	-25.6688
Synoeca cyanea	Paraguay, Ybaroty, Villarrica	-56.4294	-25.7465
Synoeca cyanea	Paraguay, Pirapó	-55.5467	-26.861
Synoeca cyanea	Brazil, Teodoro Sampaio Morro do Diabo, São Paulo	-52.3165	-22.5501
Synoeca cyanea	Brazil, Luiz Antônio, São Paulo	-47.8168	-21.6129
Synoeca cyanea	Brazil, Santa Rosa de Viterbo, São Paulo	-47.3478	-21.5061
Synoeca cyanea	Brazil, Rio Claro, São Paulo	-47.5075	-22.4215
Synoeca cyanea	Brazil, Serrana, São Paulo	-47.6105	-21.2206
Synoeca cyanea	Brazil, Ribeirão Preto, São Paulo	-47.8476	-21.2179
Synoeca cyanea	Brazil, Ritápolis, Minas Gerais	-44.3628	-21.0207
Synoeca ilheensis	Brazil, São Paulo, Itanhaem	-46.8305	-24.1761	NHMUK
Synoeca ilheensis	Brazil, Guaruja, Ilha Santo Amaro	-46.35	-23.95	NHMUK
Synoeca ilheensis	Brazil, Bahia, Itabuna, Ceplac	-39.2214	-14.783	NHMUK
Synoeca ilheensis	Brazil, Pilar	-35.9658	-9.5605
Synoeca ilheensis	Brazil, Santa Teresinha	-39.5102	-12.7522
Synoeca ilheensis	Brazil, Itabuna	-39.239	-14.7825
Synoeca ilheensis	Brazil, Feira de Santana	-38.9553	-12.2823
Synoeca ilheensis	Brazil, Itacaré	-39.0284	-14.2933
Synoeca ilheensis	Brazil, Itamaraju	-39.5501	-17.0007
Synoeca ilheensis	Brazil, Porto Seguro	-39.3051	-16.3732
Synoeca ilheensis	Brazil, Ilhéus	-39.0751	-14.8005
Synoeca ilheensis	Brazil, Alfredo Chaves	-40.7463	-20.6433
Synoeca ilheensis	Brazil, Linhares	-40.0694	-19.1514
Synoeca ilheensis	Brazil, Vila Regência	-40.4273	-20.2057
Synoeca ilheensis	Brazil, Guarapari	-40.5246	-20.6711
Synoeca ilheensis	Brazil, Igarassu	-34.9084	-7.8085
Synoeca ilheensis	Brazil, Moreno	-35.0884	-8.1276
Synoeca ilheensis	Brazil, Bonito	-35.7257	-8.4725
Synoeca ilheensis	Brazil, Recife	-34.9475	-8.01
Synoeca ilheensis	Brazil, Rio de Janeiro	-43.4284	-22.9671
Synoeca ilheensis	Brazil, Ubatuba	-45.0867	-23.4444
Synoeca ilheensis	Brazil, Cidade Ocian	-46.5077	-24.0027
Synoeca septentrionalis	Panama, Gamboa, CZ	-79.7024	9.12026	USNM
Synoeca septentrionalis	Mexico, Acatlan 44.5 miNW, Puebla	-98.193	19.04	USNM
Synoeca septentrionalis	Venezuela, Cojedes, L. Taguanes, near tinaquillo	-68.3701	9.30914	USNM
Synoeca septentrionalis	Ecuador, Cachi, Maldonado	-78.114	0.88878	AMNH
Synoeca septentrionalis	Ecuador, Cachi, Chical	-78.2424	1.00243	AMNH
Synoeca septentrionalis	Mexico, Campeche, Candelaria	-91.0414	18.1768	AMNH
Synoeca septentrionalis	Mexico, Quintana, Roo	-88.4418	19.1744	AMNH
Synoeca septentrionalis	Venezuela, Carabobo, Bejuma	-68.2698	10.1768	AMNH
Synoeca septentrionalis	Panama, Changuinola Dist.	-82.4843	9.44629	AMNH
Synoeca septentrionalis	Mexico, Chinameca	-98.995	18.619	AMNH
Synoeca septentrionalis	Ecuador, Manabí, Chone	-80.0948	-0.68407	AMNH
Synoeca septentrionalis	Ecuador, Quevedo	-79.4377	-1.02039	AMNH
Synoeca septentrionalis	Honduras, Lago de Yojoa	-88.0075	14.8631	AMNH
Synoeca septentrionalis	Honduras, Tegucigalpa	-87.1966	14.1233	AMNH
Synoeca septentrionalis	Guatemala, Escuintla, Finca El Zapote	-90.8774	14.3893	AMNH
Synoeca septentrionalis	Mexico, Candelaria, Campe	-90.9708	18.1854	AMNH
Synoeca septentrionalis	Panama, Culebra	-79.5482	8.95973	AMNH
Synoeca septentrionalis	Mexico, Yucatan, Colonia	-89.0922	20.6768	AMNH
Synoeca septentrionalis	Colômbia, Cundinamarca, Arbeláez	-74.4141	4.25754	AMNH
Synoeca septentrionalis	Colombia, Dept. Magdalena, Gaira	-74.1808	11.1753	AMNH
Synoeca septentrionalis	Colombia, Dept. Magdalena, Santa Marta	-74.1392	11.2422	AMNH
Synoeca septentrionalis	Venezuela, Merida, Chiguara	-71.5379	8.48105	AMNH
Synoeca septentrionalis	Guatemala, Variedades	-90.5293	14.5101	AMNH
Synoeca septentrionalis	Mexico, Vera Cruz	-96.1556	19.1297	AMNH
Synoeca septentrionalis	Venezuela, Zulia, Carrasquero	-72.0045	11.0204	USNM
Synoeca septentrionalis	Venezuela, Lara, La Pastora	-70.2923	10.2992	USNM
Synoeca septentrionalis	Panama, Gamboa	-79.701	9.12287	USNM
Synoeca septentrionalis	Colombia, Tolima, Armero	-74.9029	4.96321	USNM
Synoeca septentrionalis	Costa Rica, Guanacaste	-85.35	10.4753	USNM
Synoeca septentrionalis	Venezuela, Zulia, Rio El Palmar	-71.9239	10.2287	USNM
Synoeca septentrionalis	Venezuela, Zulia, Machiques	-72.577	10.0258	USNM
Synoeca septentrionalis	Costa Rica, Canãs	-85.0819	10.4154	USNM
Synoeca septentrionalis	Panama, Balboa	-79.5497	8.99595	USNM
Synoeca septentrionalis	Nicaragua, San Marcos	-86.2098	11.905	USNM
Synoeca septentrionalis	Ecuador, Babahoyo	-79.5322	-1.811	USNM
Synoeca septentrionalis	Ecuador, Guayas, Nobol Canton	-80.0173	-1.91946	USNM
Synoeca septentrionalis	Mexico, Puebla, Acatlán de Osorio	-98.0383	18.1948	USNM
Synoeca septentrionalis	Venezuela, Cojedes, Taguanes	-68.2342	9.95778	USNM
Synoeca septentrionalis	Colombia, Antioquia, Sopetrán	-75.7436	6.49885	USNM
Synoeca septentrionalis	Costa Rica, Heredia, Puerto Viejo	-84.0083	10.4633	USNM
Synoeca septentrionalis	Colombia, Dept. Magdalena, Rio Frio	-74.1726	10.9085	Andena, et al. 2009
Synoeca septentrionalis	Guatemala, Pochuta	-91.0815	14.5451	Andena, et al. 2009
Synoeca septentrionalis	Colombia, Arauca, Caño Limón	-71.4149	6.5438	Cely and Sarmiento, 2011
Synoeca septentrionalis	Colombia, Atlántico, Barranquilla	-74.8539	10.9634	Cely and Sarmiento, 2011
Synoeca septentrionalis	Colombia, Bolívar, Cartagena De Indias, Isla de Barú	-75.4817	10.297	Cely and Sarmiento, 2011
Synoeca septentrionalis	Colombia, Boyacá, Miraflores	-73.1433	5.1934	Cely and Sarmiento, 2011
Synoeca septentrionalis	Colombia, Boyacá, Moniquirá, La Cumbre	-73.5022	5.8334	Cely and Sarmiento, 2011
Synoeca septentrionalis	Colombia, Boyacá, Togüí, Vda. Funcial	-73.5119	5.936	Cely and Sarmiento, 2011
Synoeca septentrionalis	Colombia, Caldas, Samaná, Vda. Santa Helena	-75.0293	5.5533	Cely and Sarmiento, 2011
Synoeca septentrionalis	Colombia, Caldas, Samaná, Cgto. Norcasia	-74.8888	5.5729	Cely and Sarmiento, 2011
Synoeca septentrionalis	Colombia, Caquetá, Florencia	-75.5886	1.6119	Cely and Sarmiento, 2011
Synoeca septentrionalis	Colombia, Cauca, La Vega	-76.773	1.9957	Cely and Sarmiento, 2011
Synoeca septentrionalis	Colombia, Chocó, Lloró,	-76.5408	5.4868	Cely and Sarmiento, 2011
Synoeca septentrionalis	Colombia, Chocó, Riosucio, Sautata	-77.0844	7.8132	Cely and Sarmiento, 2011
Synoeca septentrionalis	Colombia, Chocó, Riosucio, Cacarica	-77.1551	7.702	Cely and Sarmiento, 2011
Synoeca septentrionalis	Colombia, Córdoba, Valencia	-76.1481	8.2406	Cely and Sarmiento, 2011
Synoeca septentrionalis	Colombia, Cundinamarca, Arbeláez	-74.4156	4.2654	Cely and Sarmiento, 2011
Synoeca septentrionalis	Colombia, Cundinamarca, Chaguaní	-74.5949	4.9448	Cely and Sarmiento, 2011
Synoeca septentrionalis	Colombia, Cundinamarca, Fusagasugá	-74.3537	4.3491	Cely and Sarmiento, 2011
Synoeca septentrionalis	Colombia, Cundinamarca, Guayabetal	-73.8086	4.2158	Cely and Sarmiento, 2011
Synoeca septentrionalis	Colombia, Cundinamarca, Mosquera	-74.2387	4.7013	Cely and Sarmiento, 2011
Synoeca septentrionalis	Colombia, Cundinamarca, Pandi, La Azufrada	-74.4845	4.1876	Cely and Sarmiento, 2011
Synoeca septentrionalis	Colombia, Cundinamarca, Silvania, Río Blanco	-74.3903	4.3968	Cely and Sarmiento, 2011
Synoeca septentrionalis	Colombia, Cundinamarca, Tena, Esperanza	-74.4232	4.6615	Cely and Sarmiento, 2011
Synoeca septentrionalis	Colombia, Cundinamarca, Tocaima	-74.6313	4.4508	Cely and Sarmiento, 2011
Synoeca septentrionalis	Colombia, Cundinamarca, Villeta	-74.4656	5.0043	Cely and Sarmiento, 2011
Synoeca septentrionalis	Colombia, Huila, Gigante	-75.5382	2.3726	Cely and Sarmiento, 2011
Synoeca septentrionalis	Colombia, Huila, Rivera	-75.2624	2.7728	Cely and Sarmiento, 2011
Synoeca septentrionalis	Colombia, Magdalena, Santa Ana	-74.5614	9.323	Cely and Sarmiento, 2011
Synoeca septentrionalis	Colombia, Magdalena, Santa Marta	-74.1417	11.1975	Cely and Sarmiento, 2011
Synoeca septentrionalis	Colombia, Magdalena, Santa Marta, Guachaca	-73.833	11.2495	Cely and Sarmiento, 2011
Synoeca septentrionalis	Colombia, Meta, Fuente de Oro	-73.6139	3.4491	Cely and Sarmiento, 2011
Synoeca septentrionalis	Colombia, Meta, Restrepo	-73.558	4.2587	Cely and Sarmiento, 2011
Synoeca septentrionalis	Colombia, Nariño, Barbacoas, Reserva Natural Río Ñambí	-78.1349	1.6684	Cely and Sarmiento, 2011
Synoeca septentrionalis	Colombia, Santander, Bucaramanga	-73.0899	7.1181	Cely and Sarmiento, 2011
Synoeca septentrionalis	Colombia, Santander, Charalá, Río Luisito	-73.1412	6.2848	Cely and Sarmiento, 2011
Synoeca septentrionalis	Colombia, Santander, Piedecuesta	-73.0631	6.9859	Cely and Sarmiento, 2011
Synoeca septentrionalis	Colombia, Santander, San Gil	-73.1412	6.5481	Cely and Sarmiento, 2011
Synoeca septentrionalis	Colombia, Tolima, Armero, Vda. San Felipe	-74.8821	5.1359	Cely and Sarmiento, 2011
Synoeca septentrionalis	Colombia, Tolima, Cunday	-74.6894	4.0554	Cely and Sarmiento, 2011
Synoeca septentrionalis	Colombia, Valle Del Cauca, Sevilla	-75.9395	4.261	Cely and Sarmiento, 2011
Synoeca septentrionalis	Guatemala, San Jerónimo	-90.2251	15.059	Cely and Sarmiento, 2011
Synoeca septentrionalis	Guatemala, Santa Bárbara, Finca Sta. Adelaida	-91.2251	14.4298	Cely and Sarmiento, 2011
Synoeca septentrionalis	Honduras, Trujillo	-85.9474	15.9058	Cely and Sarmiento, 2011
Synoeca septentrionalis	Mexico, Nayarit, Compostela	-104.909	21.2226	Cely and Sarmiento, 2011
Synoeca septentrionalis	Mexico, VeraCruz, Lake Catemaco	-95.1028	18.4336	Cely and Sarmiento, 2011
Synoeca septentrionalis	Colombia, Cundinamarca, Pandi	-74.4844	4.1882	Menezes et al., 2015
Synoeca septentrionalis	Mexico, Chiapas	-93.0563	16.7883	Menezes et al., 2015
Synoeca septentrionalis	Costa Rica, Guanacaste, Santa Rosa	-85.6886	10.8334	Menezes et al., 2015
Synoeca septentrionalis	Peru, Piura, Suyo	-80	-4.5	Rasmussen and Asenjo, 2009
Synoeca septentrionalis	Peru, Piura, Zapayal	-80.7167	-5.85	Rasmussen and Asenjo, 2009
Synoeca septentrionalis	Peru, Tumbes, La Palma	-80.2175	-3.5615	Rasmussen and Asenjo, 2009
Synoeca septentrionalis	Peru, Tumbes, Papayal	-80.25	-3.5666	Rasmussen and Asenjo, 2009
Synoeca septentrionalis	Peru, Tumbes, Pocitos	-80.2412	-3.509	Rasmussen and Asenjo, 2009
Synoeca surinama	Brazil, Serra das Araras, Rio de Janeiro	-57.2333	-15.45	FFCLRP-USP
Synoeca surinama	Brazil, Artemis, Piracicaba, São Paulo	-47.7946	-22.7113	FFCLRP-USP
Synoeca surinama	Brazil, Piranhas, Goiás	-51.8095	-16.4361	FFCLRP-USP
Synoeca surinama	Brazil, Benevides, Pará	-48.2498	-1.36323	NHMUK
Synoeca surinama	Colombia, Putumayo, Mocoa	-76.6511	1.15234	NHMUK
Synoeca surinama	Brazil, Tabatinga, Amazonas	-69.926	-4.22786	NHMUK
Synoeca surinama	Brazil, Mato Grosso	-51.7833	-12.8333	NHMUK
Synoeca surinama	Bolivia, Beni, Rurenabaque	-67.5292	-14.4225	NHMUK
Synoeca surinama	Bolivia, Cochabamba	-65.5004	-16.8834
Synoeca surinama	Bolivia, Chapare Cesarzama	-65.6666	-16.7124
Synoeca surinama	Bolivia, Chapare Locotal	-65.6168	-17.1848
Synoeca surinama	Bolivia, Santa Cruz	-63.0006	-17.8664
Synoeca surinama	Bolivia, Mapiri	-68.2171	-15.3104
Synoeca surinama	Bolivia, Ixiamas	-68.1264	-13.7672
Synoeca surinama	Bolivia, Riberalta	-66.0573	-11.0179
Synoeca surinama	Brazil, Rio Branco, Acre	-67.8075	-9.9739
Synoeca surinama	Brazil, Senador Guiomard, Acre	-67.6991	-10.1328
Synoeca surinama	Brazil, Capixaba, Acre	-67.6903	-10.5609
Synoeca surinama	Brazil, Cruzeiro do Sul, Acre	-72.6503	-7.6649
Synoeca surinama	Brazil, Oiapoque, Amapá	-51.8354	3.8314
Synoeca surinama	Brazil, Porto Santana, Amapá	-51.1846	-0.0274
Synoeca surinama	Brazil, Serra do Navio, Amapá	-52.0257	0.8668
Synoeca surinama	Brazil, Macapá, Amapá	-51.0882	0.0222
Synoeca surinama	Brazil, Alvarães, Amazonas	-64.8042	-3.2208
Synoeca surinama	Brazil, Mamirauá, Amazonas	-65.7077	-2.2131
Synoeca surinama	Brazil, Benjamin Constant, Amazonas	-70.0311	-4.3831
Synoeca surinama	Brazil, Novo Aripuanã, Amazonas	-60.3797	-5.1206
Synoeca surinama	Brazil, Manaus, Amazonas	-60.025	-3.1019
Synoeca surinama	Brazil, Iranduba, Amazonas	-60.1861	-3.2847
Synoeca surinama	Brazil, Rio Carabinani, Amazonas	-61.5618	-2.0457
Synoeca surinama	Brazils, Presidente Figueiredo, Amazona	-60.3145	-1.4407
Synoeca surinama	Brazil, Parnajaú, Rio Papagaio, Amazonas	-62.5833	-1.8833
Synoeca surinama	Brazil, Reserva Campinas, Amazonas	-60.0361	-2.6042
Synoeca surinama	Brazil, Parna do Jaú, Vila Seringalzinho, Amazonas	-62.2595	-3.3379
Synoeca surinama	Brazil, Itacoatiara, Amazonas	-58.4426	-3.1419
Synoeca surinama	Brazil, Barcelos, Rio Negro, Amazonas	-62.9681	-1.5763
Synoeca surinama	Brazil, Manicoré, Amazonas	-61.3004	-5.8093
Synoeca surinama	Brazil, Coari, Amazonas	-63.1549	-4.0981
Synoeca surinama	Brazil, Estirão do Equador, Amazonas	-71.5665	-4.5247
Synoeca surinama	Brazil, Ilhéus, Bahia	-39.0494	-14.7889
Synoeca surinama	Brazil, Santa Luzia, Bahia	-39.3342	-15.4294
Synoeca surinama	Brazil, Itajuípe, Bahia	-39.375	-14.6781
Synoeca surinama	Brazil, Uruçuca, Bahia	-39.2844	-14.5931
Synoeca surinama	Brazil, Itacaré, Bahia	-38.9967	-14.2775
Synoeca surinama	Brazil, Ituberá, Bahia	-39.1492	-13.7322
Synoeca surinama	Brazil, Coaraci, Bahia	-39.5511	-14.6408
Synoeca surinama	Brazil, Camacan, Bahia	-39.4958	-15.4192
Synoeca surinama	Brazil, Mascote, Bahia	-39.3025	-15.5631
Synoeca surinama	Brazil, Igrapiúna , Bahia	-39.1422	-13.8264
Synoeca surinama	Brazil, Palmeiras, Bahia	-41.5589	-12.5289
Synoeca surinama	Brazil, Riachão das Neves, Bahia	-44.91	-11.7461
Synoeca surinama	Brazil, Bahia, São Desidério, Bahia	-44.9733	-12.3633
Synoeca surinama	Brazil, Bahia, Pau Brasil, Bahia	-39.6501	-15.4652
Synoeca surinama	Brazil, Água Preta, Bahia	-39.6137	-15.2349
Synoeca surinama	Brazil, Salvador, Bahia	-38.5108	-12.9711
Synoeca surinama	Brazil, Brasília, Distrito Federal	-47.9297	-15.7797
Synoeca surinama	Brazil, São Miguel do Araguaia, Goiás	-50.5542	-13.1755
Synoeca surinama	Brazil, Jataí, Goiás	-51.7357	-17.8474
Synoeca surinama	Brazil, Aragarças, Goiás	-52.2543	-15.9186
Synoeca surinama	Brazil, Caxias, Maranhão	-43.3469	-4.8746
Synoeca surinama	Brazil, Mirador, Maranhão	-44.3489	-6.3619
Synoeca surinama	Brazil, Bom Jardim, Maranhão	-46.4956	-7.0209
Synoeca surinama	Brazil, Carolina, Maranhão	-47.4626	-7.3366
Synoeca surinama	Brazil, Urbano Santos, Maranhão	-43.3952	-3.2163
Synoeca surinama	Brazil, Barreirinhas, Maranhão	-42.8236	-2.7589
Synoeca surinama	Brazil, Rio Manso, Mato Grosso	-55.4	-14.9167
Synoeca surinama	Brazil, Xavantina, Mato Grosso	-52.35	-14.6667
Synoeca surinama	Brazil, Pixaim, Mato Grosso	-56.8372	-16.7358
Synoeca surinama	Brazil, Conf. dos Rios Xingu e Culuene, Mato Grosso	-53.5466	-11.9385
Synoeca surinama	Brazil, Cuiabá, Mato Grosso	-56.0414	-15.607
Synoeca surinama	Brazil, Nova Xavantina, Mato Grosso	-52.3503	-14.6961
Synoeca surinama	Brazil, Pontal do Araguaia, Mato Grosso	-52.3159	-15.9104
Synoeca surinama	Brazill, Paranaíba, Mato Grosso do Su	-51.187	-19.6737
Synoeca surinama	Brazil, Barroso, Minas Gerais	-43.9758	-21.1869
Synoeca surinama	Brazil, Uberlândia, Minas Gerais	-48.2772	-18.9186
Synoeca surinama	Brazil, Brasópolis, Córrego das Antas, Minas Gerais	-45.6109	-22.4744
Synoeca surinama	Brazil, Sete Lagoas, Minas Gerais	-44.2402	-19.4557
Synoeca surinama	Braziĺ, Caxiuanã, Para	-51.43	-1.72
Synoeca surinama	Brazil, Rio Tocantins, Ilha do Germoplasma, Pará	-49.4082	-1.9881
Synoeca surinama	Brazil, Tucurui, Jatogal, Pará	-49.6741	-3.7695
Synoeca surinama	Brazil, Alter do Chão, Pará	-54.9589	-2.523
Synoeca surinama	Brazil, Cachimbo, Pará	-54.9015	-8.9489
Synoeca surinama	Brazil, Rio Trombetas, Lago Caetano, Pará	-57.008	-1.0875
Synoeca surinama	Brazil, Medicilândia, Pará	-52.8891	-3.4486
Synoeca surinama	Brazil, Óbidos, Pará	-55.0178	-1.7959
Synoeca surinama	Braziĺ, Rio Paru, Para	-53.6556	-0.4425
Synoeca surinama	Braziĺ, Belém, Para	-48.4218	-1.4349
Synoeca surinama	Brazil, Açari, Pará	-47.5465	-1.598
Synoeca surinama	Brazil, Altamira, Cachimbo, Pará	-54.9015	-8.9489
Synoeca surinama	Brazil, Tucurui, Pará	-49.6749	-3.7696
Synoeca surinama	Brazil, Tamandaré, Pernambuco	-35.1736	-8.73
Synoeca surinama	Brazil, Porto Velho, Rondônia	-64.3579	-9.384
Synoeca surinama	Brazil, Ilha de Maracá, Roraima	-61.4975	2.8958
Synoeca surinama	Brazil, Rio Uraricoera, Roraima	-61.5014	3.3927
Synoeca surinama	Brazil, Bonfim, Roraima	-59.8331	3.357
Synoeca surinama	Brazil, Auriflama, São Paulo	-50.5547	-20.6856
Synoeca surinama	Brazil, Indiaporã, São Paulo	-50.2897	-19.98
Synoeca surinama	Brazil, Magda, São Paulo	-50.2261	-20.6439
Synoeca surinama	Brazil, Barretos, São Paulo	-48.5678	-20.5572
Synoeca surinama	Brazil, São José do Rio Preto, São Paulo	-49.3823	-20.8168
Synoeca surinama	Brazil, Pedregulho, São Paulo	-47.4778	-20.2539
Synoeca surinama	Brazil, Nossa Senhora do Socorro, Sergipe	-37.1408	-10.8568
Synoeca surinama	British Guiana, Blairmont	-57.5752	6.2798
Synoeca surinama	British Guiana, Georgetown	-58.1515	6.7875
Synoeca surinama	British Guiana, Arakaka	-60.1806	7.5005
Synoeca surinama	British Guiana, Bartica	-58.6308	6.3913
Synoeca surinama	Colombia, San Martin	-73.7509	3.7632
Synoeca surinama	Colombia, Caqueta, Morelia, Rio Bodoquero	-75.7275	1.4878
Synoeca surinama	Ecuador, Morona Santiago Gualaquiza	-78.5717	-3.4063
Synoeca surinama	Ecuador, Tena	-77.8161	-0.9855
Synoeca surinama	Ecuador, Zumbi, Zam-Chin. Prov.	-78.7808	-3.8935
Synoeca surinama	Ecuador, Cumbaratza, Zam-Chin. Prov.	-78.8669	-3.9926
Synoeca surinama	Ecuador, Pastaza, Puyo	-78.0001	-1.4873
Synoeca surinama	Guiana, Esseq. Plantain Is.	-58.4864	6.909
Synoeca surinama	Peru, Pucallpa (Stadt)	-74.4783	-8.3861
Synoeca surinama	Peru, Iquitos	-73.271	-3.7509
Synoeca surinama	Peru, Upper R. Huallaga	-76.2134	-9.8968
Synoeca surinama	Peru, San Ramon	-75.3643	-11.1165
Synoeca surinama	Peru, Upper Rio Marañón	-77.8782	-7.7454
Synoeca surinama	Peru, Estirón, Rio Ampyiacu	-70.7178	-4.1634
Synoeca surinama	Peru, Pucallpa	-74.5817	-8.3751
Synoeca surinama	Peru, Junín, Valle Chanchamayo	-75.3305	-11.082
Synoeca surinama	Peru, Junín, Satipo	-74.6367	-11.2542
Synoeca surinama	Peru, Rupa Rupa, Tingo Maria	-75.9978	-9.2985
Synoeca surinama	Suriname, Paramaribo	-55.2159	5.5859
Synoeca surinama	Trinidad and Tobago, Arima Valley	-61.2922	10.6528
Synoeca surinama	Trinidad and Tobago, Porto of Spain	-61.5209	10.6811
Synoeca surinama	Trinidad and Tobago, Tucuche	-61.4177	10.7331
Synoeca surinama	Venezuela, Atures + Coromoto	-66.7284	2.3412
Synoeca surinama	Venezuela, Atabapo	-66.8073	3.8885
Synoeca virginea	Napo, Tena	-77.8136	-0.996297	AMNH
Synoeca virginea	Pará, Taperinha	-54.304	-2.49106	AMNH
Synoeca virginea	Dpto. Loreto, 80 km NE, Iquitos	-73.2458	-3.74436	AMNH
Synoeca virginea	Napo, Jatun	-77.6167	-1.06589	AMNH
Synoeca virginea	Peru, Iquitos, Rio Nanay	-73.2773	-3.70084	NHMUK
Synoeca virginea	Bolivia, Pando, Porvenir 30km. S. Cobija	-68.7014	-11.2333	NHMUK
Synoeca virginea	Colombia, Putumayo, Mocoa	-76.6511	1.15234	NHMUK
Synoeca virginea	Colombia, Putumayo, Puerto Assis	-76.4956	0.504168	NHMUK
Synoeca virginea	Colombia, Putumayo, Puerto Leguizamo	-74.7837	-0.185957	NHMUK
Synoeca virginea	Colombia, Vaupes, Calamar	-72.4997	1.92711	NHMUK
Synoeca virginea	Peru, Cuzco, Machu Picchu	-71.9521	-13.523	NHMUK
Synoeca virginea	Brazil, Tabatinga, Amazonas	-69.926	-4.22786	NHMUK
Synoeca virginea	Peru, Huanuco, Tingo Maria	-76.0004	-9.29697	NHMUK
Synoeca virginea	Colombia, Amaz., La Chorrera	-72.7889	-1.44338	NHMUK
Synoeca virginea	Peru, San Martin, Rioja	-77.1666	-6.06106	NHMUK
Synoeca virginea	Ecuador, Napo, Muyuna, 5km. W. Tena	-77.8529	-0.978408	NHMUK
Unraveling Climatic niche evolution: Insights into the geographical distribution of the Neotropical social wasp genus Synoeca (Hymenoptera, Vespidae, Epiponini)
Matheus C. Viana 1* , Andressa Duran 2 ,Rodolpho S. T. Menezes 3
1 Programa de Pós-Graduação em Zoologia, Universidade Estadual de Santa Cruz, Rodovia Jorge Amado, Km 16, CEP 45662-900, Ilhéus, Brazil;
2 School of Biological Sciences, Monash University, Melbourne, Victoria, Australia;
3 Universidade Estadual de Santa Cruz, Departamento de Ciências Biológicas, Rodovia Jorge Amado, Km 16, CEP 45662-900, Ilhéus, Brazil.
* Corresponding author: matheus.cavalcante.viana@gmail.com
Appendix - Supplementary table
Sample locations used in the analysis
