# Supplementary material for: Unraveling climatic niche evolution: Insights into the geographical distribution of the neotropical social wasp genus Synoeca (Hymenoptera, Vespidae, Epiponini)
Source: PLoS One. 2024 Jun 28;19(6):e0306204. doi: 10.1371/journal.pone.0306204 (PMC11213351; doi:10.1371/journal.pone.0306204)
Supplement: S2 Table — (XLSX) [file pone.0306204.s002.xlsx]

## Sheet: S2_Table
	Bio01.asc	Bio02.asc	Bio03.asc	Bio04.asc	Bio05.asc	Bio06.asc	Bio07.asc	Bio08.asc	Bio09.asc	Bio10.asc	Bio11.asc	Bio12.asc	Bio13.asc	Bio14.asc	Bio15.asc	Bio16.asc	Bio17.asc	Bio18.asc	Bio19.asc	Elev_cortado.asc
Bio01.asc	1	-0.34	0.55	-0.54	0.83	0.93	-0.5	0.9	0.9	0.92	0.96	0.54	0.62	0.14	0.06	0.62	0.16	0.3	0.37	-0.63
Bio02.asc	-0.34	1	-0.36	0.52	0.09	-0.6	0.8	-0.14	-0.44	-0.16	-0.44	-0.61	-0.51	-0.51	0.46	-0.51	-0.53	-0.3	-0.55	0.49
Bio03.asc	0.55	-0.36	1	-0.91	0.11	0.73	-0.81	0.36	0.62	0.21	0.73	0.59	0.65	0.24	0.16	0.65	0.26	0.28	0.47	0.02
Bio04.asc	-0.54	0.52	-0.91	1	-0.03	-0.76	0.92	-0.31	-0.62	-0.16	-0.75	-0.62	-0.7	-0.2	-0.14	-0.71	-0.22	-0.32	-0.44	0.07
Bio05.asc	0.83	0.09	0.11	-0.03	1	0.58	0.05	0.85	0.67	0.96	0.66	0.2	0.28	-0.07	0.1	0.28	-0.06	0.07	0.13	-0.63
Bio06.asc	0.93	-0.6	0.73	-0.76	0.58	1	-0.78	0.74	0.92	0.73	0.98	0.68	0.74	0.27	-0.03	0.74	0.3	0.34	0.53	-0.58
Bio07.asc	-0.5	0.8	-0.81	0.92	0.05	-0.78	1	-0.26	-0.61	-0.16	-0.7	-0.69	-0.69	-0.39	0.11	-0.69	-0.41	-0.36	-0.56	0.23
Bio08.asc	0.9	-0.14	0.36	-0.31	0.85	0.74	-0.26	1	0.69	0.9	0.81	0.37	0.45	0.06	0.12	0.44	0.08	0.31	0.19	-0.54
Bio09.asc	0.9	-0.44	0.62	-0.62	0.67	0.92	-0.61	0.69	1	0.77	0.92	0.58	0.66	0.18	0.03	0.66	0.21	0.22	0.49	-0.58
Bio10.asc	0.92	-0.16	0.21	-0.16	0.96	0.73	-0.16	0.9	0.77	1	0.77	0.34	0.4	0.07	0	0.39	0.09	0.19	0.24	-0.72
Bio11.asc	0.96	-0.44	0.73	-0.75	0.66	0.98	-0.7	0.81	0.92	0.77	1	0.63	0.72	0.18	0.09	0.72	0.2	0.34	0.44	-0.52
Bio12.asc	0.54	-0.61	0.59	-0.62	0.2	0.68	-0.69	0.37	0.58	0.34	0.63	1	0.91	0.7	-0.33	0.92	0.74	0.66	0.76	-0.37
Bio13.asc	0.62	-0.51	0.65	-0.7	0.28	0.74	-0.69	0.45	0.66	0.4	0.72	0.91	1	0.42	-0.02	0.99	0.45	0.55	0.7	-0.32
Bio14.asc	0.14	-0.51	0.24	-0.2	-0.07	0.27	-0.39	0.06	0.18	0.07	0.18	0.7	0.42	1	-0.65	0.43	0.99	0.61	0.55	-0.26
Bio15.asc	0.06	0.46	0.16	-0.14	0.1	-0.03	0.11	0.12	0.03	0	0.09	-0.33	-0.02	-0.65	1	-0.04	-0.66	-0.26	-0.29	0.39
Bio16.asc	0.62	-0.51	0.65	-0.71	0.28	0.74	-0.69	0.44	0.66	0.39	0.72	0.92	0.99	0.43	-0.04	1	0.47	0.56	0.7	-0.32
Bio17.asc	0.16	-0.53	0.26	-0.22	-0.06	0.3	-0.41	0.08	0.21	0.09	0.2	0.74	0.45	0.99	-0.66	0.47	1	0.62	0.58	-0.27
Bio18.asc	0.3	-0.3	0.28	-0.32	0.07	0.34	-0.36	0.31	0.22	0.19	0.34	0.66	0.55	0.61	-0.26	0.56	0.62	1	0.19	-0.18
Bio19.asc	0.37	-0.55	0.47	-0.44	0.13	0.53	-0.56	0.19	0.49	0.24	0.44	0.76	0.7	0.55	-0.29	0.7	0.58	0.19	1	-0.3
Elev_cortado.asc	-0.63	0.49	0.02	0.07	-0.63	-0.58	0.23	-0.54	-0.58	-0.72	-0.52	-0.37	-0.32	-0.26	0.39	-0.32	-0.27	-0.18	-0.3	1
Unraveling Climatic niche evolution: Insights into the geographical distribution of the Neotropical social wasp genus Synoeca (Hymenoptera, Vespidae, Epiponini)
Matheus C. Viana 1* , Andressa Duran 2 ,Rodolpho S. T. Menezes 3
1 Programa de Pós-Graduação em Zoologia, Universidade Estadual de Santa Cruz, Rodovia Jorge Amado, Km 16, CEP 45662-900, Ilhéus, Brazil;
2 School of Biological Sciences, Monash University, Melbourne, Victoria, Australia;
3 Universidade Estadual de Santa Cruz, Departamento de Ciências Biológicas, Rodovia Jorge Amado, Km 16, CEP 45662-900, Ilhéus, Brazil.
* Corresponding author: matheus.cavalcante.viana@gmail.com
Appendix - Supplementary table
Pearson's Correlation Test for all variables used in the analysis
