# Supplementary material for: Unraveling climatic niche evolution: Insights into the geographical distribution of the neotropical social wasp genus Synoeca (Hymenoptera, Vespidae, Epiponini)
Source: PLoS One. 2024 Jun 28;19(6):e0306204. doi: 10.1371/journal.pone.0306204 (PMC11213351; doi:10.1371/journal.pone.0306204)
Supplement: S3 Table — (XLSX) [file pone.0306204.s003.xlsx]

## Sheet: S3_Table
Species	Test AUC	Training AUC	Occ_traning	Occ_test
Synoeca chalibea	0.7932	0.8123	8	3
Synoeca cyanea	0.934	0.9492	43	10
Synoeca ilheensis	0.9677	0.9785	14	3
Synoeca septentrionalis	0.8624	0.8738	58	14
Synoeca surinama	0.7563	0.7878	91	22
Synoeca virginea	0.8665	0.8905	11	2
Unraveling Climatic niche evolution: Insights into the geographical distribution of the Neotropical social wasp genus Synoeca (Hymenoptera, Vespidae, Epiponini)
Matheus C. Viana 1* , Andressa Duran 2 ,Rodolpho S. T. Menezes 3
1 Programa de Pós-Graduação em Zoologia, Universidade Estadual de Santa Cruz, Rodovia Jorge Amado, Km 16, CEP 45662-900, Ilhéus, Brazil;
2 School of Biological Sciences, Monash University, Melbourne, Victoria, Australia;
3 Universidade Estadual de Santa Cruz, Departamento de Ciências Biológicas, Rodovia Jorge Amado, Km 16, CEP 45662-900, Ilhéus, Brazil.
* Corresponding author: matheus.cavalcante.viana@gmail.com
Appendix - Supplementary table
Area Under Curve (AUC) Analysis and the Number of Occurrences Used to Test and Train the Models
